# Supplementary material for: Role of Rabenosyn-5 and Rab5b in host cell cytosol uptake reveals conservation of endosomal transport in malaria parasites
Source: PLoS Biol. 2024 May 31;22(5):e3002639. doi: 10.1371/journal.pbio.3002639 (PMC11168701; doi:10.1371/journal.pbio.3002639)
Supplement: S1 Data — (XLSX) [file pbio.3002639.s012.xlsx]

## Sheet: Figure 1C
Grasp Quantification
1st Imaging	Spotsize Grasp	relativ distance				Numbre of Foci	Percentage
5.594	2.6	3.17048		far	<0	24	53.3333
6.145	2.4	3.72148		close	0-2,42	12	26.6667
2.704	2.357	0.280477		overlap	>2,42	9	20
1.777	2.18	-0.646523		all		45
3.2	2.134	0.776477
3.403	1.8	0.979477
7.6	2.9	5.17648
8.08	3.1	5.65648
5.7	2	3.27648
7.9	2.3	5.47648
8.5	2.348	6.07648
8.876	2.956	6.45248
3.341	2.534	0.917477
0	2.3	-2.42352
0	2.369	-2.42352
2.5	2.07	0.0764773
1.9		-0.523523
2nd imaging
3.743	2.89	1.31948
1.328	2.242	-1.09552
2.622	1.947	0.198477
4.42	2.593	1.99648
13.357	2.427	10.9335
7.884	2.74	5.46048
7.85	3.607	5.42648
9.483	2.258	7.05948
2.688	2.298	0.264477
3.755	2.74	1.33148
3rd Imaging
4.589	2.125	2.16548
4.924	3.363	2.50048
7.367	2.267	4.94348
9.378	4.244	6.95448
8.118	2.239	5.69448
1.902	1.419	-0.521523
2.567	2.058	0.143477
2.173	2.317	-0.250523
5.412	1.387	2.98848
2.315	2.388	-0.108523
1.789	1.803	-0.634523
5.54	2.775	3.11648
8.752	2.134	6.32848
5.173	2.239	2.74948
8.668	2.684	6.24448
9.697	2.007	7.27348
7.671	2.844	5.24748
5.106	2.252	2.68248
	2.42352	45

## Sheet: Figure 1D 
exp
2021-12-01	DIC	cell No	1h rapa
	DIC_2	1	1
		2	1
	DIC_3	3	1
	DIC_4	4	1		0= no misloc
		5	1		1= compl misloc
	DIC_5	6	1		2=partial
	DIC_6	7	1
	DIC_7	8	1
		9	1
	DIC_9	10	1
	DIC_10	11	1
	DIC_11	12	1
		13	1
	DIC_13	14	1
exp
2021-11-26	DIC	cell No	1h rapa
	DIC_21	1	1
		2	1
	DIC_22	3	1
		4	1
		5	1
	DIC_23	6	1
		7	1
		8	1
	DIC_24	9	1
	DIC_26	10	1
	DIC_28	11	1
		12	1
	DIC_29	13	1
	DIC_30	14	1
	DIC_31	15	1
		16	1

## Sheet: Figure 1E, S2D
		Fluocheck vor Wachstumskurve		2019-02-18
			Fluo pos	Fluo neg
		Rbsn5+ 1xNLS (1)	19	1
		Rbsn5+ lyn (1)	20	0
		Date	cell line	treatment	1	2	3	4	5
		18.2-22.2.2019	rbsn5+ 1xNLS (1)	rapalog	0.06	0.05	0.09	0.18	0.77
				control	0.06	0.06	0.47	1.68	7.75
					1	2	3	4	5
		18.2-22.2.2019	rbsn5+ lyn (1)	rapalog	0.05	0.04	0.12	0.13	0.25
				control	0.05	0.07	0.51	1.56	9.09
		Fluocheck vor Wachstumskurve		2019-03-04
			Fluo pos	Fluo neg
		Rbsn5+ 1xNLS (1)	18	2
		Rbsn5+ lyn (1)	20	0
		Date	cell line	treatment	1	2	3	4	5
		4.-8.3.2019	rbsn5+ 1xNLS (1)	rapalog	0.04	0.06	0.13	0.19	0.86
				control	0.04	0.08	0.43	1.08	7.84
					1	2	3	4	5
		4.-8.3.2019	rbsn5+ lyn (1)	rapalog	0.07	0.05	0.19	0.21	0.33
				control	0.07	0.06	0.53	0.81	9.37
		Fluocheck vor Wachstumskurve		2019-03-11
			Fluo pos	Fluo neg
		Rbsn5+ 1xNLS (1)	19	1
		Rbsn5+ lyn (1)	20	0
		Date	cell line	treatment	1	2	3	4	5
		11.-15.3.2019	rbsn5+ 1xNLS (1)	rapalog	0.06	0.13	0.22	0.57	0.92
				control	0.06	0.25	0.44	4.21	7.64
					1	2	3	4	5
		11.-15.3.2019	rbsn5+ lyn (1)	rapalog	0.04	0.42	0.29	0.86	0.85
				control	0.04	0.58	0.88	9.94	14.53

## Sheet: Figure 1 F, G
	BLINDED
	experiment date	code	name	cellnumber	vesiclenumber	Entschlüsselung	diameter
	2019-10-31	56	dic37	1	0	2hneg	3.629
			dic38	2	1		3.372						0h	2h neg	2hpos	4hneg	4hpos	6hneg	6hpos	8hneg	8hpos
			dic39	3	0		5.374						0	0	0	0	9	1	9	0	14
			dic40	4	1		6.165						0	1	0	0	9	2	8	1	9
			dic41	5	1		4.537						0	0	1	0	10	5	9	1	12
			dic42	6	1		4.653			sorted			2	1	2	1	5	1	6	1	12
			dic43	7	4		5.024						0	1	1	3	9	6	12	0	9
			dic45	8	2		4.936						1	1	4	2	9	0	11	0	13
				9	0		4.426						0	4	0	1	14	0	11	1	15
			dic46	10	1		4.603						1	2	1	0	9	0	9	1	9
			dic47	11	0		3.796						1	0	2	1	12	3	5	1	8
			dic48	12	0		3.989						1	1	0	2	9	0	7	1	12
			dic49	13	0		4.219						1	0	1	1	8	0	10	3	10
				14	1		3.675						0	0	1	0	10	0	7	3	12
			dic50	15	0		4.001						0	0	3	1	4	2	5	1	8
			dic51	16	2		4.293						1	1	1	0	10	2	11	0	12
				17	0		3.889	4.38712					1	0	4	4	9	0	13	1	14
		232	DIC28	1	9	6hpos	4.995						1	2	3	0	6	1	20	1	12
			DIC2	2	8		4.314						1	0	0	1	0	1	10	1	1
			DIC3	3	9		4.254						1	1	3	1	2	3	7	2	11
			DIC4	4	6		3.93						0	3	1	1	6	2	11	1	16
			DIC5	5	12		4.321						0	0	3	0	0	1	5	0	18
			DIC6	6	11		4.764						1	1	2	0	6	0	6	1	11
			DIC7	7	11		4.699						0	2	6	0	11	0	7	0	7
			DIC8	8	9		4.588						0	2	5	0	8	10	5	0	15
			DIC9	9	5		4.367						3	1	6	0	9	0	7	0	7
			DIC10	10	7		3.636						1	1	10	1	12	0	10	1	16
			DIC11	11	10		4.852						1	6	11	0	14	1	10	0	19
			DIC12	12	7		4.758						0	3	12	1	4	1	7	4	11
			DIC14	13	5		3.449						2	3	6	0	14	2	10	1	17
			DIC15	14	11		3.906						5	1	7	1	8	1	9	2	12
			DIC16	15	13		4.758						2	5	7	4	10	1	6	3	15
			DIC17	16	20		4.721	4.3945					1	0	10	0	8	1	9	2	14
		2313	DIC55	1	9	4hpos	4.171						1	0	7	0	9	1	11	0	18
			DIC56	2	9		4.596						2	2	9	3	10	2	10	1	19
			DIC57	3	10		4.743						0	2	12	9	5	2	12	1	13
			DIC58	4	5		3.871						3	0	6	4	12	3	13	2	16
			DIC59	5	9		4.191						1	2	6	6	6		17	3	1
			DIC60	6	9		4.16						0	2	9	4	7	2	18	3	18
			DIC61	7	14		5.007						3	1	6	1	16	2	16	0	9
			DIC62	8	9		4.118						0	1	11	0	16	2	12	2	16
			DIC63	9	12		3.683						2	0	1	2	18	2	11	3	13
				10	9		3.73						0	2	6	1	13	2	10	1	14
			DIC64	11	8		5.006						3	1	7	1	17	2	23	1	11
			DIC65	12	10		3.449						1	1	10	2	6	1	20	0	10
			DIC66	13	4		3.682						1	3	6	0	13	2	12	5	9
			DIC67	14	10		3.354						3	0	8	2	19	2	20	1	13
			DIC68	15	9		3.329	4.07267					4	1	7	0	22	5	6	4	15
		4545	DIC14	1	0	8hneg	5.17						1	1	7	1	18	3	21	0	13
			DIC15	2	1		5.651						1	0	8	2	7	1	13	1	11
				3	1		4.433						0	2	10		10	3	12	1	16
			DIC16	4	1		4.387							4	9		15	1	21	0	12
			DIC17	5	0		4.603							0	6		12	0	16	2	12
			DIC18	6	0		4.539								11		14	1	2		14
				7	1		5.658								7		19	1			25
			DIC19	8	1		5.548								11			1			16
			DIC20	9	1		4.976								4			1
			DIC21	10	1		5.016								9
			DIC22	11	3		5.016
				12	3		4.919
			DIC23	13	1		5.8
			DIC24	14	0		5.056
				15	1		4.694	5.03107			0h mittelwert		2h			4h			6h			8h
		6746	DIC2	1	0	0h	5.079				1,060 ± 0,2534, n=3		Table Analyzed	Means rbsn5+1xnlsfrb vesicle accumulation assay		Table Analyzed	Means rbsn5+1xnlsfrb vesicle accumulation assay		Table Analyzed	Means rbsn5+1xnlsfrb vesicle accumulation assay
			DIC3	2	0		3.238															Table Analyzed	Means rbsn5+1xnlsfrb vesicle accumulation assay
			DIC5	3	0		3.656						Column D	+		Column F	+		Column H	+
			DIC6	4	2		3.815						vs.	vs,		vs.	vs,		vs.	vs,		Column J	+
			DIC7	5	0		3.612						Column C	-		Column E	-		Column G	-		vs.	vs,
			DIC8	6	1		3.822															Column I	-
			DIC9	7	0		3.806						Unpaired t test			Unpaired t test			Unpaired t test
			DIC11	8	1		3.695						P value	0.1098		P value	0.0082		P value	0.0081		Unpaired t test
			DIC12	9	1		3.853						P value summary	ns		P value summary	**		P value summary	**		P value	< 0,0001
			DIC13	10	1		3.323						Significantly different? (P < 0.05)	No		Significantly different? (P < 0.05)	Yes		Significantly different? (P < 0.05)	Yes		P value summary	****
			DIC14	11	1		3.358						One- or two-tailed P value?	Two-tailed		One- or two-tailed P value?	Two-tailed		One- or two-tailed P value?	Two-tailed		Significantly different? (P < 0.05)	Yes
			DIC15	12	0		4.491						t, df	t=2,049 df=4		t, df	t=4,874 df=4		t, df	t=4,884 df=4		One- or two-tailed P value?	Two-tailed
			DIC16	13	0		3.923															t, df	t=16,58 df=4
			DIC17	14	1		3.753	3.816					How big is the difference?			How big is the difference?			How big is the difference?
		35345	DIC18	1	0	2hpos	3.526						Mean ± SEM of column C	1,382 ± 0,3662, n=3		Mean ± SEM of column E	1,337 ± 0,5197, n=3		Mean ± SEM of column G	1,585 ± 0,1470, n=3		How big is the difference?
				2	0		4.423						Mean ± SEM of column D	5,618 ± 2,035, n=3		Mean ± SEM of column F	9,877 ± 1,674, n=3		Mean ± SEM of column H	10,65 ± 1,849, n=3		Mean ± SEM of column I	1,259 ± 0,2062, n=3
			DIC19	3	1		3.406						Difference between means	4,237 ± 2,067		Difference between means	8,541 ± 1,752		Difference between means	9,060 ± 1,855		Mean ± SEM of column J	12,59 ± 0,6516, n=3
			DIC20	4	2		3.329						95% confidence interval	-1,503 to 9,977		95% confidence interval	3,675 to 13,41		95% confidence interval	3,910 to 14,21		Difference between means	11,33 ± 0,6835
			DIC21	5	1		2.691						R squared	0.5122		R squared	0.8559		R squared	0.8564		95% confidence interval	9,432 to 13,23
			DIC22	6	4		3.305															R squared	0.9857
			DIC23	7	0		4.511						F test to compare variances			F test to compare variances			F test to compare variances
				8	1		2.894						F,DFn, Dfd	30,87, 2, 2		F,DFn, Dfd	10,37, 2, 2		F,DFn, Dfd	158,2, 2, 2		F test to compare variances
			DIC24	9	2		4.068						P value	0.0628		P value	0.1759		P value	0.0126		F,DFn, Dfd	9,985, 2, 2
			DIC25	10	0		3.6						P value summary	ns		P value summary	ns		P value summary	*		P value	0.1821
			DIC26	11	1		4.296						Significantly different? (P < 0.05)	No		Significantly different? (P < 0.05)	No		Significantly different? (P < 0.05)	Yes		P value summary	ns
			DIC27	12	1		4.163															Significantly different? (P < 0.05)	No
			DIC28	13	3		3.443
			DIC29	14	1		3.624
			DIC30	15	4		3.66
			DIC31	16	3		3.871
			DIC32	17	0		3.846
			DIC34	18	3		3.815
			DIC35	19	1		4.037
			DIC36	20	3		4.455	3.74815
		47457	DIC70	1	0	4hneg	4.226
			DIC71	2	0		4.468
			DIC72	3	0		4.156
			DIC73	4	1		4.665
			DIC75	5	3		5.263
			DIC76	6	2		5.028
			DIC77	7	1		3.822
				8	0		4.341
			DIC78	9	1		4.575
			DIC79	10	2		4.63
			DIC80	11	1		4.297
			DIC81	12	0		5.059
			DIC82	13	1		4.141
				14	0		4.274	4.49607
		345345	DIC42	1	14	8hpos	4.737
			DIC44	2	9		3.675
				3	12		4.008
			DIC45	4	12		4.363
			DIC2	5	9		5.041
			DIC3	6	13		4.769
			DIC4	7	15		4.766
			DIC5	8	9		3.915
			DIC6	9	8		4.125
			DIC7	10	12		4.532
			DIC8	11	10		4.841
			DIC9	12	12		4.495
			DIC10	13	8		4.348
			DIC11	14	12		4.939
			DIC12	15	14		4.778
			DIC13	16	12		4.236	4.473
		634634	DIC18	1	1	6hneg	5.132
			DIC19	2	2		4.588
			DIC20	3	5		4.981
				4	1		5.219
				5	6		4.201
			DIC21	6	0		3.449
			DIC22	7	0		3.711
				8	0		4.976
			DIC23	9	3		5.196
			DIC24	10	0		5.121
			DIC25	11	0		3.675
				12	0		4.494
				13	2		3.526
			DIC26	14	2		4.213
			DIC27	15	0		4.957
				16	1		5.628
			DIC28	17	1		5.039
				18	3		4.523
				19	2		4.301
			DIC29	20	1		5.512	4.6221
	Expermation date
	2019-11-10	code	bildname	cellnumber	vesikelzahl	entschlüsselung
		a	DIC03	1	1	0h	4.494
			DIC04	2	1		3.284
				3	1		4.132
			DIC05	4	1		3.749
				5	0		3.876
				6	0		4.153
			DIC06	7	1		3.985
			DIC07	8	0		2.829
				9	0		4.556
				10	3		2.664
			DIC08	11	1		4.205
			DIC09	12	1		4.214
				13	0		4.259
			DIC10	14	2		4.542
				15	5		4.425
				16	2		4.501	3.99175
		bvb	DIC108	1	1	8hneg	4.695
				2	1		4.036
			DIC109	3	2		3.666
				4	1		3.367
				5	0		4.174
				6	1		5.367
			DIC110	7	0		3.753
				8	0		4.416
			DIC111	9	0		5.109
				10	1		3.905
			DIC112	11	0		4.981
				12	4		4.307
			DIC113	13	1		4.887
				14	2		4.712
			DIC114	15	3		4.755
				16	2		3.815
			DIC115	17	0		3.779
				18	1		3.834	4.30878
		fd	DIC20	1	1	2hneg	4.001
				2	3		3.868
				3	0		3.375
			DIC21	4	1		3.846
			DIC22	5	2		2.951
				6	2		3.084
				7	1		3.252
				8	1		2.911
			DIC23	9	6		3.257
				10	3		5.146
			DIC24	11	3		3.367
				12	1		3.117
				13	5		3.611
				14	0		3.943	3.55207
		ggd	DIC11	1	2	2hpos	3.49
				2	6		3.065
			DIC12	3	5		3.915
			DIC13	4	6		5.477
			DIC14	5	10		4.816
			DIC15	6	11		4.293
				7	12		4.841
				8	6		3.509
				9	7		4.841
			DIC16	10	7		4.023
				11	10		4.878
			DIC17	12	7		4.69
			DIC18	13	9		3.989
			DIC19	14	12		4.507
				15	6		5.236	4.37133
		htgh	DIC60	1	0	6hneg	3.639
				2	0		4.232
			DIC61	3	1		3.579
				4	0		4.108
			DIC62	5	0		4.778
				6	1		3.588
				7	1		3.668
			DIC63	8	2		4.219
				9	1		5.292
				10	1		4.15
			DIC64	11	1		4.157
				12	1		4.397
				13	2		4.28
			DIC65	14	2		4.037
			DIC66	15	3		4.075	4.1466
		jkj	DIC92	1	11	8hpos	4.321
			DIC93	2	16		5.787
			DIC94	3	18		4.958
			DIC95	4	11		4.473
				5	7		3.18
			DIC96	6	15		4.986
			DIC97	7	7		3.768
			DIC98	8	16		4.523
			DIC99	9	19		5.415
			DIC100	10	11		5.124
				11	17		3.49
			DIC101	12	12		4.214
			DIC102	13	15		5.033
			DIC103	14	14		5.263
			DIC105	15	18		5.96	4.69967
		kli	DIC42	1	10	6hpos	3.391
			DIC43	2	7		4.057
			DIC44	3	11		3.84
			DIC45	4	5		4.552
			DIC46	5	6		4.214
			DIC47	6	7		3.477
			DIC48	7	5		3.431
			DIC49	8	7		3.86
			DIC50	9	10		3.252
			DIC51	10	10		5.494
			DIC52	11	7		3.252
			DIC53	12	10		4.006
			DIC54	13	9		4.046
			DIC56	14	6		3.656
			DIC57	15	9		3.974
			DIC59	16	11		4.729	3.95194
		tr	DIC36	1	4	4hneg	5.028
				2	0		3.916
			DIC37	3	1		3.442
				4	1		3.083
				5	1		3.041
				6	0		5.576
				7	0		3.656
			DIC38	8	0		3.379
				9	0		3.853
			DIC39	10	0		3.404
				11	1		4.63
				12	0		3.051
				13	1		3.523
				14	0		3.853
			DIC40	15	1		3.974
				16	4		3.591
				17	0		3.656
			DIC41	18	0		3.974	3.81278
		trt	DIC25	1	6	4hpos	3.54
			DIC26	2	0		3.319
				3	2		3.49
			DIC27	4	6		4.004
			DIC28	5	0		3.556
				6	6		2.833
			DIC29	7	11		4.656
				8	8		3.588
			DIC30	9	9		3.241
				10	12		4.255
				11	14		5.061
			DIC31	12	4		3.49
				13	14		4.149
			DIC32	14	8		3.919
			DIC33	15	10		4.274
			DIC34	16	8		3.624
			DIC35	16	9		4.277	3.83976
	2021-05-01	a	DIC_24	1	6	2h pos	4.572
			DIC_25	2	9		5.219
			DIC_26	3	6		3.458
			DIC_27	4	11		4.985
			DIC_28	5	1		6.845
			DIC_29	6	6		5.094
			DIC_30	7	7		4.076
			DIC_31	8	10		5.442
			DIC_32	9	6		2.939
			DIC_33	10	8		4.128
				11	7		5.337
			DIC_34	12	7		4.326
			DIC_35	13	8		3.628
			DIC_36	14	10		5.129
			DIC_37	15	9		5.496
			DIC_38	16	6		4.927
			DIC_39	17	11		5.03
			DIC_40	18	7		4.257
			DIC_41	19	11		4.495
			DIC_42	20	4		4.958
			DIC_43	21	9		4.424	4.7031
		d	DIC_94	1	10	6h pos	4.92
			DIC_95	2	12		5.559
			DIC_96	3	13		5.204
			DIC_97	4	17		4.556
			DIC_98	5	18		5.756
			DIC_99	6	16		4.605
			DIC_100	7	12		4.076
			DIC_101	8	11		4.556
			DIC_102	9	10		4.974
			DIC_103	10	23		5.395
			DIC_104	11	20		4.495
			DIC_105	12	12		4.96
			DIC_106	13	20		4.296
			DIC_107	14	6		4.43
			DIC_108	15	21		5.136
			DIC_109	16	13		4.652
			DIC_110	17	12		5.136
			DIC_111	18	21		5.007
			DIC_112	19	16		5.281
			DIC_113	20	2		4.404	4.8699
		e	DIC_02	1	1	0h	4.652
			DIC_03	2	1		3.886
			DIC_04	3	2		4.652
			DIC_06	4	0		4.206
			DIC_07	5	3		4.985
			DIC_08	6	1		4.804
			DIC_09	7	0		4.206
			DIC_10	8	3		4.891
			DIC_11	9	0		4.315
			DIC_12	10	2		3.886
			DIC_13	11	0		4.102
			DIC_16	12	3		4.738
			DIC_17	13	1		3.723
			DIC_18	14	1		3.858
			DIC_19	15	3		4.375
			DIC_20	16	4		5.887
			DIC_21	17	1		4.558
			DIC_22	18	1		4.208
			DIC_23	19	0		4.974	4.46874
		g	DIC_61		10	4h pos	4.534
					5		3.814
			DIC_62		12		3.285
			DIC_63		6		5.233
			DIC_64		7		4.68
			DIC_65		16		4.315
			DIC_66		16		4.208
			DIC_67		18		5.117
			DIC_70		13		4.804
					17		6.277
			DIC_71		6		4.556
			DIC_72		13		4.34
			DIC_73		19		5.253
			DIC_74		22		4.987
			DIC_75		18		5.468
			DIC_76		7		5.315
			DIC_77		10		4.534
			DIC_78		15		4.186
					12		4.259
			DIC_79		14		4.076
			DIC_80		19		6.018	4.72662
		k	DIC_44		0	2h ctrl	4.137
			DIC_45		2		4.1
			DIC_46		2		4.259
			DIC_47		0		4.534
			DIC_48		2		4.111
			DIC_49		2		3.907
					1		4.854
			DIC_50		1		4.43
			DIC_51		0		4.438
			DIC_52		2		4.798
					1		5.129
			DIC_53		1		3.888
					3		4.381
			DIC_54		0		5.39
			DIC_55		1		4.46
			DIC_57		1		3.227
			DIC_58		0		4.534
			DIC_59		2		4.811
					4		4.275
			DIC_60		0		3.621	4.3642
		m	DIC_114		2	6h neg	5.596
			DIC_115		2		5.636
			DIC_116		2		5.148
			DIC_117		2		5.212
			DIC_118		2		4.942
			DIC_119		2		4.29
			DIC_120		1		4.02
			DIC_121		2		4.646
					2		4.87
			DIC_122		5		5.108
			DIC_123		3		4.022
			DIC_124		1		5.861
			DIC_125		3		6.054
			DIC_126		1		4.705
			DIC_127		0		5.818
			DIC_128		1		4.738
			DIC_129		1		4.454
			DIC_130		1		4.534
			DIC_131		1		4.137	4.93637
		p
			DIC_82		3	4h ctrl	4.365
			DIC_83		9		5.714
					4		5.806
			DIC_84		6		5.32
			DIC_85		4		5.34
			DIC_86		1		4.749
			DIC_87		0		5.367
					2		2.763
			DIC_88		1		3.411
			DIC_89		1		4.556
			DIC_90		2		3.998
			DIC_91		0		4.794
					2		4.3621
			DIC_92		0		4.186
			DIC_93		1		4.348
					2		4.363	4.59013
		r	DIC_132		19	8h pos	5.525
			DIC_133		13		4.675
			DIC_134		16		4.454
			DIC_136		1		4.34
			DIC_137		18		4.753
			DIC_138		9		4.296
			DIC_139		16		5.155
			DIC_140		13		5.559
					14		4.857
					11		4.705
					10		3.733
			DIC_141		9		3.776
			DIC_142		13		4.257
			DIC_143		15		5.274
			DIC_144		13		4.479
			DIC_145		11		4.493
			DIC_146		16		4.473
			DIC_147		12		4.315
			DIC_148		12		4.646
			DIC_149		14		5.625
			DIC_150		25		4.43
			DIC_151		16		4.128	4.634
		s	DIC_152		1	8h ctrl	3.621
			DIC_153		2		5.044
			DIC_155		3		4.831
			DIC_156		3		4.931
			DIC_158		0		4.556
			DIC_159		2		4.534
					3		5.178
			DIC_160		1		4.587
			DIC_161		1		6.166
			DIC_162		0		3.318
			DIC_163		5		4.082
			DIC_165		1		4.973
			DIC_166		4		4.965
			DIC_167		0		4.914
			DIC_168		1		4.558
			DIC_169		1		4.473
			DIC_170		0		4.96	mw
			DIC_171		2		4.1	4.65506

## Sheet: Figure 2B,C, Figure 3I,J
bloated =1	non bloated =0
BLOATED ASSAY 03.12.19										BLOATED ASSAY 05.12.19											BLOATED ASSAY 07.12.19										Summary			EXP1	EXP2	EXP3		% of cells
																																					total
					decode										decode											decode					rbsn2x2int+ nmd3-1xNLS-FRB-mch DHODH	rap pos	cellnumber	22	22	20	64	100						rbsn	control	Rap+
Experiment date	CODE	DIC	cellnumber	Bloated (1)/ NONbloated(0)	RAPALOG +/-	cell line				Experiment date	CODE	DIC	cellnumber	Bloated (1)/ NONbloated(0)	RAPALOG +/-	cell line	Auswertung					CODE	DIC	cellnumber	Bloated (1)/ NONbloated(0)	RAPALOG +/-	cell line						bloated	0	2	0	2	3.125						bloated	94.117	3.125
2019-12-03	V	DIC22	1	0	+	rbsn2x2int+ nmd3-1xNLS-FRB-mch DHODH	total 22			2019-12-05	92	DIC46	1	0	+	rbsn2x2int+ nmd3-1xNLS-FRB-mch DHODH	total22:					f	DIC30	1	1	-	rbsn2x2int+ nmd3-1xNLS-FRB-mch DHODH	total 22					nonbloated	22	20	20	62	96.875						non bloated	5.883	96.875
		DIC23	2	0	+		bloated					DIC47	2	0	+		bloated						DIC31	2	1	-		bloated				rap neg	cellnumber	20	26	22	68	100
		DIC24	3	0	+		0					DIC48	3	0	+		2							3	1	-		22					bloated	18	24	22	64	94.117
		DIC25	4	0	+		non bloated					DIC49	4	0	+		non bloated						DIC32	4	1	-		non bloated					nonbloated	2	2	0	4	5.883
			5	0	+		22					DIC50	5	0	+		20						DIC33	5	1	-		0			rab5a2xint+ nmd3-1xNLS-FRB-mch bsd	rap pos	cellnumber	21	26	13	60	100
		DIC26	6	0	+							DIC51	6	0	+								DIC34	6	1	-							bloated	21	24	13	58	96.6
		DIC27	7	0	+							DIC52	7	0	+								DIC35	7	1	-							nonbloated	0	2	0	2	3.3
		DIC28	8	0	+							DIC53	8	0	+								DIC36	8	1	-						rap neg	cellnumber	23	22	33	78	100
		DIC29	9	0	+							DIC54	9	0	+								DIC37	9	1	-							bloated	23	22	33	78	100
		DIC30	10	0	+							DIC55	10	0	+								DIC38	10	1	-							nonbloated	0	0	0	0	0
		DIC31	11	0	+							DIC56	11	0	+								DIC39	11	1	-					sand1-2x +nls bsd	rap pos	cellnumber	29	18	23	70	100
		DIC32	12	0	+							DIC57	12	0	+								DIC40	12	1	-							bloated	29	16	22	67	95.714
			13	0	+							DIC58	13	1	+								DIC41	13	1	-							nonbloated	0	2	1	3	4.714
		DIC33	14	0	+							DIC59	14	1	+								DIC42	14	1	-						rap neg	cellnumber	22	22	21	65	100
		DIC34	15	0	+							DIC60	15	0	+								DIC43	15	1	-							bloated	22	21	21	64	98.46
		DIC35	16	0	+							DIC61	16	0	+									16	1	-							nonbloated	0	1	0	1	1.538
		DIC36	17	0	+							DIC62	17	0	+								DIC44	17	1	-
		DIC37	18	0	+							DIC63	18	0	+								DIC45	18	1	-
			19	0	+							DIC64	19	0	+								DIC46	19	1	-
		DIC38	20	0	+							DIC65	20	0	+								DIC47	20	1	-
		DIC39	21	0	+							DIC66	21	0	+								DIC48	21	1	-
		DIC40	22	0	+							DIC67	22	0	+								DIC49	22	1	-
2019-12-03	Z	DIC02	1	1	-	rbsn2x2int+ nmd3-1xNLS-FRB-mch DHODH	total20:			2019-12-05	753	DIC23	1	1	-	rbsn2x2int+ nmd3-1xNLS-FRB-mch DHODH	total 26:					w	DIC10	1	0	+	rbsn2x2int+ nmd3-1xNLS-FRB-mch DHODH	total 20
		DIC03	2	1	-		bloated				cytostomes	DIC24	2	1	-		bloated						DIC11	2	0	+		bloated			data from marius			EXP1	EXP2	EXP3		% of cells
		DIC04	3	1	-		18					DIC25	3	1	-		24						DIC12	3	0	+		0									total
		DIC05	4	1	-		non bloated					DIC26	4	1	-		non bloated						DIC13	4	0	+		non bloated			rap5b+1xnls	rap pos	cellnumber	34	34	34	102	100
		DIC06	5	1	-		2					DIC27	5	1	-		2						DIC14	5	0	+		20					bloated	10	10	7	27	26.47
		DIC07	6	1	-							DIC28	6	1	-								DIC15	6	0	+							nonbloated	24	24	27	75	73.529						rab5a	control	Rap+
		DIC08	7	1	-							DIC29	7	1	-								DIC16	7	0	+						rap neg	cellnumber	34	34	34	102	100						bloated	100	96.6
		DIC09	8	1	-							DIC30	8	0	-								DIC17	8	0	+							bloated	30	34	34	98	96.078						non bloated	0	3.3
		DIC10	9	0	-							DIC31	9	1	-								DIC18	9	0	+							nonbloated	4	0	0	4	3.921
		DIC11	10	1	-								10	1	-								DIC19	10	0	+
		DIC12	11	1	-							DIC32	11	1	-								DIC20	11	0	+
		DIC13	12	1	-							DIC33	12	1	-								DIC21	12	0	+
		DIC14	13	1	-							DIC34	13	1	-								DIC22	13	0	+
		DIC15	14	1	-								14	1	-								DIC23	14	0	+					rab5b	control	8h Rap+
		DIC16	15	0	-							DIC35	15	1	-								DIC24	15	0	+					bloated	96.078	26.47
		DIC17	16	1	-							DIC36	16	1	-								DIC25	16	0	+					non bloated	3.921	73.529
		DIC18	17	1	-								17	1	-								DIC26	17	0	+
		DIC19	18	1	-							DIC37	18	1	-								DIC27	18	0	+
		DIC20	19	1	-							DIC38	19	1	-								DIC28	19	0	+
		DIC21	20	1	-							DIC39	20	1	-								DIC29	20	0	+
												DIC40	21	1	-
												DIC41	22	0	-
												DIC42	23	1	-
												DIC43	24	1	-
												DIC44	25	1	-
												DIC45	26	1	-
																																												sand1	control	Rap+
																																												bloated	98.46	95.714
																																												non bloated	1.538	4.714
rab5a2xint+ nmd3-1xNLS-FRB-mch bsd
2020-02-07		rap pos				2021-04-12	rap neg			2021-04-11		RAP neg			2021-04-11						2020-02-07	rap neg				2021-04-12	rap pos
i						h				l					p						r					s	DIC_04	1	1
		DIC25	1	1			DIC_26	1	1		DIC_02	1	1			RAP pos						DIC_09	1	1				2	1
		DIC26	2	1			DIC_27	2	1		DIC_03	2	1									DIC_10	2	1			DIC_05	3	1
		DIC27	3	1			DIC_28	3	1			3	1			DIC_25	1	1				DIC_11	3	1			DIC_06	4	1
			4	1			DIC_29	4	1		DIC_04	4	1				2	1				DIC_12	4	1			DIC_07	5	1
		DIC28	5	1			DIC_30	5	1		DIC_05	5	1			DIC_26	3	1					5	1			DIC_08	6	1
		DIC29	6	1			DIC_31	6	1		DIC_06	6	1				4	1					6	1				7	0
		DIC30	7	1			DIC_32	7	1			7	1			DIC_27	5	1				DIC_13	7	1			DIC_09	8	1
		DIC31	8	1			DIC_33	8	1		DIC_07	8	1			DIC_28	6	1				DIC_14	8	1			DIC_10	9	1
		DIC32	9	1			DIC_34	9	1			9	1			DIC_29	7	1				DIC_16	9	1			DIC_11	10	1
		DIC33	10	1			DIC_35	10	1			10	1				8	1				DIC_17	10	1			DIC_12	11	1
		DIC34	11	1			DIC_36	11	1		DIC_08	11	1			DIC_30	9	1				DIC_18	11	1			DIC_13	12	1
		DIC35	12	1			DIC_37	12	1			12	1			DIC_31	10	1				DIC_19	12	1			DIC_14	13	1
		DIC36	13	1			DIC_38	13	1		DIC_09	13	1			DIC_32	11	1					13	1			DIC_15	14	1
			14	1			DIC_39	14	1			14	1				12	1				DIC_20	14	1			DIC_16	15	1
		DIC37	15	1			DIC_40	15	1			15	1			DIC_33	13	1					15	1			DIC_17	16	1
			16	1			DIC_41	16	1		DIC_10	16	1									DIC_21	16	1			DIC_18	17	1
		DIC38	17	1			DIC_42	17	1			17	1										17	1			DIC_19	18	1
		DIC39	18	1			DIC_43	18	1			18	1										18	1				19	0
		DIC40	19	1			DIC_44	19	1		DIC_11	19	1									DIC_22	19	1			DIC_20	20	1
		DIC41	20	1			DIC_45	20	1		DIC_12	20	1									DIC_23	20	1			DIC_21	21	1
		DIC42	21	1			DIC_46	21	1		DIC_13	21	1									DIC_24	21	1				22	1
							DIC_47	22	1		DIC_14	22	1										22	1			DIC_22	23	1
											DIC_15	23	1										23	1			DIC_23	24	1
												24	1														DIC_24	25	1
											DIC_16	25	1														DIC_25	26	1
											DIC_17	26	1
											DIC_18	27	1
											DIC_19	28	1
												29	1
											DIC_20	30	1
												31	1
												32	1
												33	1
sand1-2x +nls bsd
2021-07-07	rap pos						2021-07-06	rap pos		2021-07-07	ctrl				2021-07-06	ctrl					2021-07-08	rap pos					2021-07-08	ctrl
d		DIC_2	1	1		f	DIC_04	1	1	j	DIC_14	1	1		k	DIC_19	1	1			n	DIC_02	1	1		x	DIC_19	1	1
		DIC_3	2	0				2	1			2	1			DIC_20	2	1				DIC_03	2	1				2	1
		DIC_4	3	1			DIC_05	3	1		DIC_15	3	1			DIC_21	3	1				DIC_04	3	1			DIC_20	3	1
		DIC_5	4	1			DIC_06	4	1			4	1			DIC_22	4	1				DIC_05	4	1				4	1
		DIC_6	5	1			DIC_07	5	1			5	1			DIC_23	5	1				DIC_06	5	1				5	1
		DIC_7	6	1				6	1		DIC_16	6	1				6	1					6	1				6	1
		DIC_8	7	1			DIC_08	7	1			7	1			DIC_24	7	1					7	1			DIC_21	7	1
		DIC_9	8	1			DIC_09	8	1		DIC_17	8	1				8	1				DIC_07	8	1				8	1
		DIC_10	9	1			DIC_10	9	1			9	1			DIC_25	9	1				DIC_08	9	1			DIC_22	9	1
		DIC_11	10	1				10	1		DIC_18	10	1			DIC_26	10	1				DIC_09	10	1				10	1
		DIC_12	11	0			DIC_11	11	1		DIC_19	11	1				11	1				DIC_10	11	1			DIC_23	11	1
		DIC_13	12	1				12	1		DIC_20	12	1			DIC_27	12	1					12	0				12	1
		DIC_26	13	1				13	1			13	1				13	1				DIC_11	13	1			DIC_24	13	1
		DIC_27	14	1			DIC_12	14	1		DIC_21	14	1				14	1					14	1			DIC_25	14	1
		DIC_28	15	1				15	1			15	1			DIC_28	15	1					15	1			DIC_26	15	1
		DIC_29	16	1			DIC_13	16	1			16	1			DIC_29	16	1				DIC_12	16	1				16	1
		DIC_30	17	1			DIC_14	17	1		DIC_22	17	1			DIC_30	17	1					17	1				17	1
		DIC_31	18	1				18	1		DIC_23	18	1				18	1				DIC_13	18	1			DIC_27	18	1
								19	1			19	0				19	1				DIC_14	19	1				19	1
								20	1		DIC_24	20	1			DIC_31	20	1				DIC_15	20	1			DIC_28	20	1
								21	1			21	1				21	1				DIC_16	21	1				21	1
								22	1		DIC_25	22	1				22	1				DIC_17	22	1
								23	1													DIC_18	23	1
								24	1
							DIC_15	25	1
							DIC_16	26	1
							DIC_17	27	1
								28	1
							DIC_18	29	1

## Sheet: Figure 2F 
			1h neg			1h pos						2h neg			2h pos						3h neg			3h pos						6h neg			6h pos
28,5,21	cell line 1	DIC vesicles	P40 vesicles	no°		DIC vesicles	P40 vesicles				DIC vesicles	P40 vesicles	no°		DIC vesicles	P40 vesicles		no°		DIC vesicles	P40 vesicles	no°		DIC vesicles	P40 vesicles		28,5,21	cell line 1	DIC vesicles	P40 vesicles	no°		DIC vesicles	P40 vesicles
1	DIC_08	2	0	1	DIC_02	3	3		28,5,21	cell line 1	0	0	1	DIC_22	3	2		1	DIC_61	1	0	1	DIC_51	7	5		1	DIC_85	1	0	1	DIC_78	15	10
2		3	0	2	DIC_03	3	2		1	DIC_36	2	1	2	DIC_24	5	5		2	DIC_62	1	0	2	DIC_52	13	8		2	DIC_86	2	1	2	DIC_79	10	7
3		2	1	3	DIC_05	2	2		2	DIC_37	0	0	3	DIC_25	7	4		3	DIC_63	5	1	3	DIC_53	9	6		3	DIC_87	5	0	3	DIC_80	16	9
4	DIC_09	2	1	4	DIC_06	5	3		3	DIC_38	1	0	4	DIC_26	6	3		4	DIC_64	0	0	4	DIC_54	8	6		4	DIC_88	3	1	4		19	14
5		2	0	5	DIC_07	1	1		4	DIC_39	2	1	5	DIC_27	7	7		5		3	0	5	DIC_55	10	5		5		2	0	5		16	15
6	DIC_10	2	1		sum	14	11		5	DIC_40	1	0	6	DIC_29	7	4		6	DIC_65	2	1	6	DIC_56	11	7		6	DIC_89	2	2	6	DIC_81	14	12
7	DIC_11	0	1			2.8	2.2		6	DIC_41	6	2	7	DIC_30	7	7		7	DIC_66	1	0	7	DIC_57	10	5		7		2	0	7	DIC_82	15	12
8	DIC_12	6	1			78.5714				sum	1	0.333333	8		8	5		8	DIC_67	0	0	8		7	5		8	DIC_90	1	0	8	DIC_83	14	8
9		1	1								33.3333		9	DIC_31	3	3			sum	13	2	9	DIC_59	7	6		9		2	1	9	DIC_84	2	2
	sum	20	6										10	DIC_33	12	5				1.625	0.25	10	DIC_60	9	8			sum	20	5		summe	119	87
		2.22222	0.666667										11	DIC_35	9	7				15.3846			sum	91	61				2.22222	0.555556			13.2222	9.66667
		30												sum	74	52								9.1	6.1				25				73.1092
															6.72727	4.72727								67.033
															70.2703
		1h neg				1h pos					2h neg				2h pos						3h neg			3h pos						6h neg			6h pos
	cell line 2	DIC vesicles	P40 vesicles	no°		DIC vesicles	P40 vesicles			cell line 2	DIC vesicles	P40 vesicles	no°		DIC vesicles	P40 vesicles			cell line 2	DIC vesicles	P40 vesicles	no°		DIC vesicles	P40 vesicles			cell line 2	DIC vesicles	P40 vesicles	no°		DIC vesicles	P40 vesicles
1	DIC_18	4	0	1	DIC_13	5	1		1	DIC_46	1	0	1	DIC_42	7	6		1	DIC_66	1	0	1	DIC_63	9	7		1	DIC_99	3	2	1	DIC_91	15	8
2	DIC_19	2	1	2	DIC_14	4	1		2	DIC_47	3	2	2	DIC_43	9	6		2	DIC_68	3	0	2	DIC_64	8	7		2	DIC_100	1	1	2	DIC_92	14	15
3		2	1	3		4	2		3	DIC_48	1	0	3	DIC_44	6	5		3		1	0	3	DIC_65	11	10		3	DIC_101	2	0	3	DIC_93	17	8
4	DIC_20	0	0	4		5	1		4		2	0	4	DIC_45	7	5		4	DIC_69	1	0		sum	28	24		4	DIC_102	4	3	4	DIC_95	5	3
5		3	2	5	DIC_15	4	0			sum	7	2	5	DIC_46	6	3		5		3	1			9.33333	8		5	DIC_103	7	2	5	DIC_96	12	7
6	DIC_21	3	0	6	DIC_17	1	1				1.75	0.5		sum	35	25			sum	9	1			85.7143			6	DIC_104	2	0	6	DIC_97	14	11
	sum	14	4	7	DIC_18	3	0				28.5714				7	5				1.8	0.2						7		1	0
		2.33333	0.666667		sum	26	6								71.4286					11.1111							8	DIC_105	4	2		summe	77	52
		28.5714				3.71429	0.857143																					sum	24	10			12.8333	8.66667
						23.0769																							3	1.25		prozent	67.5325
																													41.6667
					summary
						1h
					1	2	0	1	3	3
					2	3	0	2	3	2			Column B	+ 3h DIC		Column D	+ 3h p40		Column G	+ 6h DIC		Column I	+ 6h p40		Column L	+ 2h DIC		Column N	+ 2h p40		Column Q	+ 1h DIC		Column S	+ 1h p40
					3	2	1	3	2	2			vs.	vs,		vs.	vs,		vs.	vs,		vs.	vs,		vs.	vs,		vs.	vs,		vs.	vs,		vs.	vs,
					4	2	1	4	5	3			Column A	- 3h DIC		Column C	- 3h p40		Column F	- 6h DIC		Column H	- 6 p40		Column K	- 2h DIC		Column M	- 2h p40		Column P	- 1h DIC		Column R	- 1h p40
					5	2	0	5	1	1
					6	2	1	6	5	1			Unpaired t test			Unpaired t test			Unpaired t test			Unpaired t test			Unpaired t test			Unpaired t test			Unpaired t test			Unpaired t test
					7	0	1	7	4	1			P value	0.0004		P value	0.0188		P value	0.0017		P value	0.0054		P value	0.0052		P value	0.0013		P value	0.1673		P value	0.3279
					8	6	1	8	4	2			P value summary	***		P value summary	*		P value summary	**		P value summary	**		P value summary	**		P value summary	**		P value summary	ns		P value summary	ns
					9	1	1	9	5	1			Significantly different? (P < 0.05)	Yes		Significantly different? (P < 0.05)	Yes		Significantly different? (P < 0.05)	Yes		Significantly different? (P < 0.05)	Yes		Significantly different? (P < 0.05)	Yes		Significantly different? (P < 0.05)	Yes		Significantly different? (P < 0.05)	No		Significantly different? (P < 0.05)	No
					10	4	0	10	4	0			One- or two-tailed P value?	Two-tailed		One- or two-tailed P value?	Two-tailed		One- or two-tailed P value?	Two-tailed		One- or two-tailed P value?	Two-tailed		One- or two-tailed P value?	Two-tailed		One- or two-tailed P value?	Two-tailed		One- or two-tailed P value?	Two-tailed		One- or two-tailed P value?	Two-tailed
					11	2	1	11	1	1			t, df	t=51,46 df=2		t, df	t=7,182 df=2		t, df	t=23,96 df=2		t, df	t=13,58 df=2		t, df	t=13,76 df=2		t, df	t=27,83 df=2		t, df	t=2,127 df=2		t, df	t=1,284 df=2
					12	2	1	12	3	0
					13	0	0						How big is the difference?			How big is the difference?			How big is the difference?			How big is the difference?			How big is the difference?			How big is the difference?			How big is the difference?			How big is the difference?
					14	3	2		40	17			Mean ± SEM of column A	1,713 ± 0,08750, n=2		Mean ± SEM of column C	0,2250 ± 0,0250, n=2		Mean ± SEM of column F	2,611 ± 0,3889, n=2		Mean ± SEM of column H	0,9028 ± 0,3472, n=2		Mean ± SEM of column K	1,375 ± 0,3750, n=2		Mean ± SEM of column M	0,4167 ± 0,08333, n=2		Mean ± SEM of column P	2,278 ± 0,05556, n=2		Mean ± SEM of column R	0,6667 ± 0,0, n=2
					15	3	0		3.33333	1.41667			Mean ± SEM of column B	9,217 ± 0,1167, n=2		Mean ± SEM of column D	7,050 ± 0,9500, n=2		Mean ± SEM of column G	13,03 ± 0,1944, n=2		Mean ± SEM of column I	9,167 ± 0,5000, n=2		Mean ± SEM of column L	6,864 ± 0,1364, n=2		Mean ± SEM of column N	4,864 ± 0,1364, n=2		Mean ± SEM of column Q	3,257 ± 0,4571, n=2		Mean ± SEM of column S	1,529 ± 0,6714, n=2
									42.5				Difference between means	7,504 ± 0,1458		Difference between means	6,825 ± 0,9503		Difference between means	10,42 ± 0,4348		Difference between means	8,264 ± 0,6087		Difference between means	5,489 ± 0,3990		Difference between means	4,447 ± 0,1598		Difference between means	0,9794 ± 0,4605		Difference between means	0,8619 ± 0,6714
						25	8						95% confidence interval	6,877 to 8,132		95% confidence interval	2,736 to 10,91		95% confidence interval	8,546 to 12,29		95% confidence interval	5,645 to 10,88		95% confidence interval	3,772 to 7,205		95% confidence interval	3,759 to 5,135		95% confidence interval	-1,002 to 2,961		95% confidence interval	-2,027 to 3,751
						1.66667	0.533333						R squared	0.9992		R squared	0.9627		R squared	0.9965		R squared	0.9893		R squared	0.9895		R squared	0.9974		R squared	0.6934		R squared	0.4517
						32
													F test to compare variances			F test to compare variances			F test to compare variances			F test to compare variances			F test to compare variances			F test to compare variances			F test to compare variances			F test to compare variances
													F,DFn, Dfd			F,DFn, Dfd			F,DFn, Dfd			F,DFn, Dfd			F,DFn, Dfd			F,DFn, Dfd			F,DFn, Dfd			F,DFn, Dfd
						2h							P value			P value			P value			P value			P value			P value			P value			P value
													P value summary			P value summary			P value summary			P value summary			P value summary			P value summary			P value summary			P value summary
					1	0	0	1	3	2			Significantly different? (P < 0.05)			Significantly different? (P < 0.05)			Significantly different? (P < 0.05)			Significantly different? (P < 0.05)			Significantly different? (P < 0.05)			Significantly different? (P < 0.05)			Significantly different? (P < 0.05)			Significantly different? (P < 0.05)
					2	2	1	2	5	5
					3	0	0	3	7	4
					4	1	0	4	6	3
					5	2	1	5	7	7
					6	1	0	6	7	4
					7	1	0	7	7	7
					8	3	2	8	8	5
					9	1	0	9	3	3							1h neg	1h pos			2h neg	2h pos			3h neg	3h pos			6h neg	6h pos
					10	2	0	10	12	5				pi3p	0		0.533333	1.41667			0.545455	4.8125			0.230769	6.53846			0.882353	9.4
					11	7	2	11	9	7				dic-pi3p	0		1.13333	1.91667			1.27273	2			1.4615	2.61534			1.70588	3.8
								12	7	6
						20	6	13	9	6
						1.81818	0.545455	14	6	5
						30		15	7	5				prozent			32	42.5			30	70.6422			13.6364	71.4286			34.0909	71.2121
								16	6	3
									109	77
									6.8125	4.8125
									70.6422
						3h
					1	1	0		7	5
					2	1	0		13	8
					3	5	1		9	6
					4	0	0		8	6
					5	3	0		10	5
					6	2	1		11	7
					7	1	0		10	5
					8	0	0		7	5
					9	1	0		7	6
					10	3	0		9	8
					11	1	0		9	7
					12	1	0		8	7
					13	3	1		11	10
						22	3		119	85
						1.69231	0.230769		9.15385	6.53846
									9.15385
									9
						6h
					1	1	0		15	10
					2	2	1		10	7
					3	5	0		16	9
					4	3	1		19	14
					5	2	0		16	15
					6	2	2		14	12
					7	2	0		15	12
					8	1	0		14	8
					9	2	1		2	2
					10	3	2		15	8
					11	1	1		14	15
					12	2	0		17	8
					13	4	3		5	3
					14	7	2		12	7
					15	2	0		14	11
					16	1	0
					17	4	2
						44	15		198	141
						2.58824	0.882353		13.2	9.4

## Sheet: Figure 3C
						0= no misloc
exp						1= compl misloc
from marius images	DIC	cell No	1h rapa			2=partial
2017-08-01	DIC_03	1	1
	DIC_04	2	1
	DIC_05	3	1
	DIC_06	4	1
	DIC_07	5	1
		6	1
	DIC_08	7	1
		8	1
	DIC_09	9	1			cell number
	DIC_10	10	1			55
	DIC_11	11	1
	DIC_12	12	1
	DIC_13	13	1
	DIC_14	14	1
	DIC_15	15	1
2017-08-23	DIC_33	1	1
	DIC_34	2	1
	DIC_35	3	1
	DIC_36	4	1
		5	1
	DIC_37	6	1
	DIC_38	7	1
	DIC_39	8	1
		9	1
	DIC_40	10	1
	DIC_41	11	1
	DIC_42	12	1
	DIC_43	13	1
	DIC_44	14	1
	DIC_45	15	1
	DIC_46	16	1
	DIC_47	17	1
	DIC_11	1	1
	DIC_12	2	1
	DIC_13	3	1
		4	1
	DIC_14	5	1
	DIC_15	6	1
	DIC_16	7	1
	DIC_17	8	1
	DIC_18	9	1
	DIC_19	10	1
	DIC_20	11	1
	DIC_21	12	1
	DIC_22	13	1
exp
2022-11-09	DIC	cell No	1h rapa
	DIC_3	1	1
	DIC_4	2	1
	DIC_5	3	1
	DIC_6	4	1
	DIC_7	5	1
	DIC_8	6	1
	DIC_9	7	1
	DIC_10	8	1
	DIC_11	9	1
	DIC_12	10	1

## Sheet: Figure 3D
Rab5B + Crt_1xNLS-frb-mCherry
	Day	- rapa	+ rapa
	0	0,05	0,05
	1	0,09	0,1
	2	0,74	0,39
	3	1,23	0,56
	4	8,03	2,3

## Sheet: Figure 3F
Cell line		Cell line			Cell line			Cell line			Cell line
Rab5b_compl. T0		Rab5b_compl.	2h		Rab5b_compl.	4h		Rab5b_compl.	6h		Rab5b_compl.	8h
0h		-	+		-	+		-	+		-	+
1		0	3		0	4		3	8		2	6
1		2	3		2	4		2	0		2	18
3		1	2		2	7		3	4		4	21
2		3	1		1	4		2	1		1	4
2		2	2		0	3		1	2		3	8
1		2	1		1	3		3	2		2	0
0		0	1		3	0		0	7		3	16
1		1	2		1	1		2	1		2	2
0		2	0		3	1		5	2		5	7
1		3	5		3	4		0	5		1	10
2		1	1		1	0		2	4		4	3
2		1	2		2	2		3	3		2	8
1		1	3		4	3		2	3		2	4
1		1	3		0	3		0	4		8	27
0		1	1		2	5		2	4		4	0
1		1	3		2	3		3	1		4	12
2		1	0		0	5		5	0		4	0
0		1	3		2	4		2	3		0	9
1		2	0		3	4		2	4		2	6
2		2	1		4	2		1	1		2	2
1		0	3		1	3		1	7		0	5
0		6	2		2	1		1	1		2	14
1		1	1		5	3		2	5		2	2
0		1	2		3	3		1	6		2	6
2		0	1		3	6		2	3		3	0
1		1	5		4	3		3	3		2	2
2		0	2		0	5		3	4		1	14
1		2	0		2	0		1	7		1	10
1		0	3		2	3		1	8		0	5
3		2	2		1	0		1	7		0	10
1		0	1		1	4		2	3		0	12
1		1	2		1	4		0	3		2	5
1		0	1		2	4		1	2		2	10
1		0	1		0	2		3	6		3	11
1.17647		1.23529	1.85294		1.85294	3.02941		1.91176	3.64706		2.26471	7.91176
Cell line		Cell line			Cell line			Cell line			Cell line
Rab5b_compl. T0		Rab5b_compl.	2h		Rab5b_compl.	4h		Rab5b_compl.	6h		Rab5b_compl.	8h
0h		-	+		-	+		-	+		-	+
0		3	3		4	4		3	5		2	4
1		0	2		1	4		2	4		2	5
1		0	1		0	4		2	5		2	5
2		0	2		0	2		1	3		4	12
2		0	4		3	2		2	3		3	5
1		2	2		0	2		1	3		2	8
3		2	2		2	1		1	1		4	6
1		2	4		2	2		2	4		2	4
1		2	3		1	1		0	1		2	3
0		3	4		0	2		0	1		6	6
0		0	2		0	2		1	1		3	9
3		2	2		1	1		3	2		2	7
0		0	1		3	5		2	5		2	10
2		1	0		1	4		2	3		3	6
0		1	3		1	4		0	3		4	7
2		3	2		1	9		0	5		2	7
1		4	3		0	5		2	3		2	2
1		1	3		3	2		0	6		3	0
1		0	3		2	4		0	1		0	16
1		1	2		1	5		2	6		3	1
1		2	3		1	5		0	5		4	7
2		4	1		2	9		1	3		2	3
2		0	1		3	6		0	3		1	2
0		0	0		1	4		4	7		3	2
0		2	5		3	3		0	6		1	7
2		4	4		3	4		1	2		1	5
2		1	1		0	7		1	4		0	4
1		2	1		2	2		3	7		2	1
2		1	9		1	3		2	7		0	3
1		3	1		3	2		0	5		2	2
2		2	2		2	2		1	4		2	3
0		0	1		3	4		4	3		2	7
2		2	2		1	3		3	5		1	9
1		3	0		2	6		3	4		1	11
1.20588		1.55882	2.32353		1.55882	3.67647		1.44118	3.82353		2.20588	5.55882
Cell line		Cell line			Cell line			Cell line			Cell line
Rab5b_compl. T0		Rab5b_compl.	2h		Rab5b_compl.	4h		Rab5b_compl.	6h		Rab5b_compl.	8h
0h		-	+		-	+		-	+		-	+
3		3	2		0	2		3	5		4	2
1		1	2		0	1		4	4		3	5
1		3	4		3	2		1	3		5	2
2		1	4		5	0		1	9		0	7
0		1	1		2	2		2	2		1	6
2		2	3		1	3		1	3		2	5
1		1	2		0	5		2	0		4	2
1		2	2		0	1		0	2		2	3
0		1	2		2	2		2	0		2	2
1		2	3		3	4		1	2		3	4
0		2	2		2	2		0	5		4	6
1		2	2		2	4		1	3		3	7
4		0	2		0	3		2	4		3	6
2		2	2		0	2		1	4		3	7
2		2	3		2	4		1	5		2	8
2		2	1		0	1		2	7		2	9
3		1	2		0	0		2	4		2	6
1		3	0		1	4		3	2		4	4
1		0	2		4	6		3	15		0	1
2		1	3		3	5		4	5		4	1
4		2	3		2	4		2	3		1	3
1		0	4		1	3		2	6		0	1
3		2	0		2	4		0	4		3	9
0		1	0		1	13		1	5		3	7
4		0	1		0	5		3	5		1	13
1		1	3		0	3		1	4		2	14
2		3	0		2	3		2	6		0	4
2		1	3		1	4		1	3		0	1
2		0	2		0	8		2	5		3	4
4		1	3		3	2		0	3		2	0
0		2	4		4	10		5	3		2	6
1		0	3		2	6		0	4		2	5
2		0	2		3	1		2	7		1	14
0		0	3		1	4		4	5		0	9
1.64706		1.32353	2.20588		1.52941	3.61765		1.79412	4.32353		2.14706	5.38235
	Cell line									Cell line
	Rab5b 1x_NLS	6h	Cell No.	DIC No.	vesicles		DIC No.	vesicles		Rab5b 1x_NLS	8h	Cell No.	DIC No.	vesicles		DIC No.	vesicles
					-			+						-			+
			1	21			62					1	66			2
			2	21			63					2	66			2
			3	22			63					3	66			3
			4	23			63					4	66			3
			5	24			64					5	67			4
			6	25			64					6	68			5
			7	25			65					7	69			6
			8	26			65					8	70			7
			9	27			65					9	71			7
			10	28			65					10	71			7
			11	28			66					11	72			8
			12	29			67					12	73			9
			13	30			67					13	74			9
			14	30			68					14	75			10
			15	30			68					15	76			10
			16	31			69					16	75			11
			17	32			69					17	76			12
			18	32			70					18	77			13
			19	33			70					19	78			14
			20	34			71					20	79			14
			21	35			71					21	79			15
			22	36			71					22	80			15
			23	37			72					23	80			16
			24	38			72					24	81			17
			25	39			73					25	81			17
			26	40			73					26	82			18
			27	40			73					27	83			18
			28	40			74					28	84			18
			29	40			74					29	85			18
			30	40			75					30	86			19
			31	41			75					31	87			19
			32	42			75					32	87			20
			33	43			77					33	88			106
			34	44			77					34	88			107

## Sheet: Figure 4C
hb ifas														Hb IFAS auswertung
a	b	c	d	e	f									Hb Ifas
vps		rbsn		rab5a										Vps45+1x NLS 13.10.2020							Rbsn5+1xNLS	2020-11-20						Rab5b+1xNLS	2020-11-20
neg	pos	neg	pos	neg	pos
0.5625	9.58333	0.222222	8.3913	0.416667	3.61538									6h rapa positive	hb positive vesicles	FV FLUO	ctrl	hb positiv vesicles			6h rapa positive	hb positiv vesicles		ctrl	hb positive vesicles			6h rapa positive	hb positive vesicles		ctrl	hb positiv vesicles
0.387097	9.41379	0.216667	7.22727	0.208333	4.59375									Cy5_08	12		Cy5_31	5		1	Cy5_17	10		Cy5_25	2			Cy5_11	2		Cy5_34	1
0.871795	9.32353	0.326531	9.06383	0.35	5.2381									Cy5_09	8		Cy5_32	0		2		9		Cy5_26	0				4
															9		Cy5_33	0		3	Cy5_18	8			0			Cy5_12	3		Cy5_36	0
														Cy5_10	9		Cy5_34	0		4		14			0				13		Cy5_37	0
															10					5	Cy5_19	10		Cy5_27	0				3		Cy5_38	0
														Cy5_11	8		Cy5_35	6		6		6			0			Cy5_13	5			1
																	Cy5_36	0		7		3			0			Cy5_14	4		Cy5_39	0
Table Analyzed	Hb IFAs means		Table Analyzed	Hb IFAs means		Table Analyzed	Hb IFAs means										Cy5_37	1		8		7			1			Cy5_15	3			0
														Cy5_14	11			0		9		4			0			Cy5_16	3		Cy5_40	0
Column B	+		Column D	+		Column F	+								10					10	Cy5_20	9			0			Cy5_17	5			0
vs.	vs,		vs.	vs,		vs.	vs,										Cy5_39	0		11		21		Cy5_28	1			Cy5_18	2			1
Column A	-		Column C	-		Column E	-							Cy5_16	11		Cy5_40	0		12		5			0			Cy5_19	2		Cy5_56	0
														Cy5_17	11			0		13		18		Cy5_29	0			Cy5_20	2			1
Unpaired t test			Unpaired t test			Unpaired t test								Cy5_18	8			0		14		8			0			Cy5_21	0		Cy5_57	0
P value	< 0,0001		P value	0.0001		P value	0.0009							Cy5_19	9		zusätzliche Bilder			15	Cy5_21	0			1			Cy5_47	0
P value summary	****		P value summary	***		P value summary	***							Cy5_20	8		Cy5_55	0		16		11		Cy5_30	0				11		Cy5_59	1
Significantly different? (P < 0.05)	Yes		Significantly different? (P < 0.05)	Yes		Significantly different? (P < 0.05)	Yes								8			0		17	Cy5_22	10			0			Cy5_48	8		Cy5_60	0
One- or two-tailed P value?	Two-tailed		One- or two-tailed P value?	Two-tailed		One- or two-tailed P value?	Two-tailed							Cy5_21	15			1		18		9			0			Cy5_49	3		Cy5_61	0
t, df	t=54,91 df=4		t, df	t=14,83 df=4		t, df	t=8,739 df=4								11		Cy5_56	0		19	Cy5_23	4		Cy5_31	0				5
																		0		20		6			0				6		Cy5_63	0
How big is the difference?			How big is the difference?			How big is the difference?								Cy5_23	8		Cy5_57	2		21	Cy5_24	8			0							0
Mean ± SEM of column A	0,6071 ± 0,1417, n=3		Mean ± SEM of column C	0,2551 ± 0,03573, n=3		Mean ± SEM of column E	0,3250 ± 0,06143, n=3							Cy5_24	9		Cy5_58	1		22		8			1			Cy5_50	0		Cy5_64	0
Mean ± SEM of column B	9,440 ± 0,07615, n=3		Mean ± SEM of column D	8,227 ± 0,5365, n=3		Mean ± SEM of column F	4,482 ± 0,4717, n=3							Cy5_25	0			0		23		5			0			Cy5_51	3		Cy5_65	1
Difference between means	8,833 ± 0,1609		Difference between means	7,972 ± 0,5376		Difference between means	4,157 ± 0,4757							Cy5_26	13		Cy5_59	0							0			Cy5_52	3		Cy5_66	0
95% confidence interval	8,386 to 9,280		95% confidence interval	6,480 to 9,465		95% confidence interval	2,837 to 5,478							Cy5_27	7		Cy5_60	0						Cy5_32	0			Cy5_53	2		Cy5_67	3
R squared	0.9987		R squared	0.9821		R squared	0.9502							Cy5_28	11		Cy5_61	1						Cy5_33	0			Cy5_54	1			0
														Cy5_29	13		Cy5_62	0							0			Cy5_55	1		Cy5_68	1
F test to compare variances			F test to compare variances			F test to compare variances								Cy5_30	11			0
F,DFn, Dfd	3,462, 2, 2		F,DFn, Dfd	225,4, 2, 2		F,DFn, Dfd	58,98, 2, 2											0
P value	0.4483		P value	0.0088		P value	0.0333										Cy5_63	0				8.3913			0.222222				3.61538			0.416667
P value summary	ns		P value summary	**		P value summary	*							Mittelwert	9.58333			0
Significantly different? (P < 0.05)	No		Significantly different? (P < 0.05)	Yes		Significantly different? (P < 0.05)	Yes										Cy5_64	0
																		1
																	Cy5_65	0
																		0
Table Analyzed	Hb IFAs means			Table Analyzed	Hb IFAs means			Table Analyzed	Hb IFAs means					Vps45+1x NLS 23.10.2020							Rbsn5+1xNLS	2020-11-23						Rab5b+1xNLS	2020-11-23
																		0.5625
Column D	+			Column F	+			Column F	+					6h rapa positive	hb positive vesicles		ctrl	hb positiv vesicles			6h rapa positive	hb positiv vesicles		ctrl	hb positive vesicles			6h rapa positive	hb positive vesicles		ctrl	hb positiv vesicles
vs.	vs,			vs.	vs,			vs.	vs,					Cy5_02	9		Cy5_23	0			Cy5_40	6		Cy5_60	0			Cy5_02	7		Cy5_25	0
Column B	+			Column B	+			Column D	+					Cy5_03	7			0				5		Cy5_61	0			Cy5_03	5			1
														Cy5_04	13		Cy5_24	2				14			1			Cy5_04	0		Cy5_26	1
Unpaired t test				Unpaired t test				Unpaired t test							11		Cy5_25	0			Cy5_41	10		Cy5_62	0			Cy5_05	6		Cy5_27	0
P value	0.0888			P value	0.0005			P value	0.0063					Cy5_07	10		Cy5_27	1				11			0				1			0
P value summary	ns			P value summary	***			P value summary	**						8			0			Cy5_42	1			1			Cy5_06	1			0
Significantly different? (P < 0.05)	No			Significantly different? (P < 0.05)	Yes			Significantly different? (P < 0.05)	Yes					Cy5_08	11		Cy5_28	0				8			0			Cy5_07	15		Cy5_28	0
One- or two-tailed P value?	Two-tailed			One- or two-tailed P value?	Two-tailed			One- or two-tailed P value?	Two-tailed					Cy5_09	9		Cy5_29	0				11			0				9		Cy5_29	0
t, df	t=2,238 df=4			t, df	t=10,38 df=4			t, df	t=5,242 df=4						5		Cy5_30	0			Cy5_43	8			1			Cy5_08	10			1
														Cy5_10	13		Cy5_31	2			Cy5_44	6			0			Cy5_09	4		Cy5_30	0
How big is the difference?				How big is the difference?				How big is the difference?						Cy5_11	6		Cy5_32	0				2		Cy5_63	0				0		Cy5_31	0
Mean ± SEM of column B	9,440 ± 0,07615, n=3			Mean ± SEM of column B	9,440 ± 0,07615, n=3			Mean ± SEM of column D	8,227 ± 0,5365, n=3					Cy5_12	8			0			Cy5_45	9			0			Cy5_10	4			0
Mean ± SEM of column D	8,227 ± 0,5365, n=3			Mean ± SEM of column F	4,482 ± 0,4717, n=3			Mean ± SEM of column F	4,482 ± 0,4717, n=3						10		Cy5_33	0				7			0			Cy5_11	2			0
Difference between means	-1,213 ± 0,5418			Difference between means	-4,958 ± 0,4778			Difference between means	-3,745 ± 0,7144					Cy5_13	13		Cy5_34	0			Cy5_46	12			1				1		Cy5_32	0
95% confidence interval	-2,717 to 0,2916			95% confidence interval	-6,285 to -3,631			95% confidence interval	-5,728 to -1,762					Cy5_14	11		Cy5_35	0				7		Cy5_64	0				2		Cy5_33	0
R squared	0.556			R squared	0.9642			R squared	0.8729						15		Cy5_36	0				9			0				4		Cy5_34	0
														Cy5_15	9		Cy5_37	0				1			0							1
F test to compare variances				F test to compare variances				F test to compare variances						Cy5_16	4			0			Cy5_47	7		Cy5_65	1			Cy5_13	6		Cy5_35	0
F,DFn, Dfd	49,62, 2, 2			F,DFn, Dfd	38,37, 2, 2			F,DFn, Dfd	1,293, 2, 2					Cy5_17	14		Cy5_38	0				8			1			Cy5_14	2			0
P value	0.0395			P value	0.0508			P value	0.8721						2			1			Cy5_48	7			0			Cy5_15	1			0
P value summary	*			P value summary	ns			P value summary	ns					Cy5_18	11		Cy5_39	1				9		Cy5_66	1				6		Cy5_36	0
Significantly different? (P < 0.05)	Yes			Significantly different? (P < 0.05)	No			Significantly different? (P < 0.05)	No					Cy5_19	7		Cy5_40	1				6		Cy5_67	0				8		Cy5_37	0
														Cy5_20	9		Cy5_41	0			Cy5_49	7			1			Cy5_16	8			0
															16			1				6		Cy5_68	1			Cy5_17	4		Cy5_38	1
														Cy5_21	8		Cy5_42	0			Cy5_50	7		Cy5_69	0				4
															9			0			Cy5_51	6		Cy5_70	0			Cy5_18	1
															14		Cy5_43	1				8			0				15
														Cy5_22	7		Cy5_44	0				5		Cy5_71	0			Cy5_19	1
															4			0			Cy5_52	4			0			Cy5_20	2
																	Cy5_45	0				8		Cy5_72	0			Cy5_21	5
																		2			Cy5_53	8			0			Cy5_22	6
																						10		Cy5_73	0			Cy5_23	4
																						5			0			Cy5_24	3
															9.41379			0.387097			Cy5_54	9			1
																						8		Cy5_74	0
																						0			0
																					Cy5_55	10		Cy5_75	0
																						6			0				4.59375			0.208333
																					Cy5_56	5			0
																						7		Cy5_76	0
																					Cy5_57	12		Cy5_77	0
																						11			0
																						3			0
																					Cy5_59	9			1
																								Cy5_78	0
																									0
																									0
																								Cy5_79	0
																									0
																									0
																								Cy5_80	0
																									1
																									0
																								Cy5_81	0
																									0
																									1
																								Cy5_82	0
																									0
																									0
																									0
																						7.22727
																									0.216667
														Vps45+1x NLS 1.12.2020							Rbsn5+1xNLS	2020-12-01						Rab5b+1xNLS	2020-12-01
														6h rapa positive	hb positive vesicles		ctrl	hb positiv vesicles			6h rapa positive	hb positiv vesicles		ctrl	hb positive vesicles			6h rapa positive	hb positive vesicles		ctrl	hb positiv vesicles
														Cy5_44	13		Cy5_59	0			Cy5_74	12		Cy5_96	1			Cy5_02	1		Cy5_24	0
															9			1				7		Cy5_97	1			Cy5_03	5			0
															7		Cy5_60	0			Cy5_75	11			0			Cy5_04	5		Cy5_25	0
															11			0			Cy5_76	7			0
														Cy5_45	9		Cy5_61	6				11		Cy5_98	0			Cy5_06	2		Cy5_27	1
															12			0				13		Cy5_99	0			Cy5_07	1		Cy5_28	0
														Cy5_46	9			1			Cy5_77	11			1			Cy5_08	5		Cy5_29	1
															8			0			Cy5_78	11		Cy5_100	0			Cy5_09	7		Cy5_30	0
															6		Cy5_62	0				8			0			Cy5_10	2		Cy5_31	2
														Cy5_47	7			2				11			0			Cy5_11	10		Cy5_32	1
														Cy5_48	12		Cy5_63	1			Cy5_79	14		Cy5_101	1			Cy5_12	6		Cy5_33	0
															13			1				6			0			Cy5_13	11		Cy5_34	0
														Cy5_49	18		Cy5_64	1				7		Cy5_102	1			Cy5_14	7		Cy5_35	0
														Cy5_50	10			0				0			0			Cy5_15	0		Cy5_36	0
															8			0			Cy5_80	11		Cy5_103	0			Cy5_16	11		Cy5_37	1
														Cy5_51	12			4			Cy5_81	12			0			Cy5_17	5		Cy5_38	0
														Cy5_52	6		Cy5_65	0				13			1			Cy5_18	3		Cy5_39	0
															7		Cy5_66	0			Cy5_82	12			0			Cy5_19	1		Cy5_40	0
															3			1				4			0			Cy5_20	12		Cy5_41	0
														Cy5_53	10			2			Cy5_83	8		Cy5_104	0			Cy5_21	3		Cy5_42	1
															9		Cy5_67	0				5		Cy5_105	0			Cy5_22	6		Cy5_43	0
															5			0			Cy5_84	6			0			Cy5_23	7
														Cy5_54	7			2				11		Cy5_106	0
															10		Cy5_68	1			Cy5_85	6			1
														Cy5_55	4		Cy5_69	0				13		Cy5_107	0
															14			0			Cy5_86	7			0				5.2381			0.35
															14			1				10			0
														Cy5_56	10		Cy5_70	0			Cy5_87	6		Cy5_108	0
															10			1				10			0
														Cy5_57	12		Cy5_71	0			Cy5_88	8			0
															8			1				8			1
														Cy5_58	7			0				12		Cy5_109	0
															8		Cy5_72	2			Cy5_89	9			0
															9			0				18		Cy5_110	1
																		1				12		Cy5_111	0
																		2			Cy5_90	4			2
																	Cy5_73	2			Cy5_91	15		Cy5_112	3
																		0			Cy5_93	11		Cy5_113	1
																		1				6			0
																					Cy5_94	5		Cy5_114	0
															9.32353			0.871795				8			0
																						6			0
																						10			0
																						5		Cy5_115	0
																					Cy5_95	10			1
																						11		Cy5_116	0
																						5			0
																									0
																									0
																						9.06383
																									0.326531

[truncated: 4 more sheets: Figure 5G , Figure 6D,E, Figure 6F, G, Figure S3A,B S5C]
